# Supplementary material for: Conserved hierarchical gene regulatory networks for drought and cold stress response in Myrica rubra
Source: Front Plant Sci. 2023 Apr 14;14:1155504. doi: 10.3389/fpls.2023.1155504 (PMC10140524; doi:10.3389/fpls.2023.1155504)
Supplement: Supplementary file 1 [file DataSheet_1.zip]

Archive with 1 entries (1 files):
- Supplenmentary data.rar
